# Supplementary material for: DNA Methylation in Ovarian Tumors—a Comparison Between Fresh Tissue and FFPE Samples
Source: Reprod Sci. 2021 Apr 23;28(11):3212–8. doi: 10.1007/s43032-021-00589-0 (PMC8526488; doi:10.1007/s43032-021-00589-0)
Supplement: Supplementary file 2 — (XLSX 14 kb) [file 43032_2021_589_MOESM2_ESM.xlsx]

## Sheet: DMPs_FDR_05_BenignxTumor_Fresh
Chromosome	Position	Strand	Name	Relation_to_Island	UCSC_RefGene_Group	DMP_status
chr1	152319843	+	cg21187848	OpenSea	Body;Body	Hypermethylated
chr1	25893735	-	cg18792528	OpenSea	3'UTR	Hypomethylated
chr1	15733844	-	cg03048488	N_Shelf		Hypomethylated
chr1	205648187	+	cg01455178	N_Shore	5'UTR	Hypomethylated
chr1	1397837	+	cg10522845	S_Shore	Body	Hypomethylated
chr1	8065039	+	cg25978327	OpenSea		Hypomethylated
chr1	201852945	-	cg11465280	OpenSea	3'UTR	Hypomethylated
chr2	25055223	-	cg08981986	OpenSea	Body	Hypomethylated
chr2	200798555	-	cg19844946	OpenSea	Body;Body;Body;Body;Body	Hypomethylated
chr2	47270648	-	cg15659527	OpenSea	Body	Hypomethylated
chr2	131094827	+	cg01331772	OpenSea		Hypomethylated
chr2	219596537	-	cg03487391	OpenSea	5'UTR	Hypomethylated
chr2	158666076	+	cg13287763	OpenSea	5'UTR;5'UTR	Hypomethylated
chr2	219596471	+	cg23729005	OpenSea	5'UTR	Hypomethylated
chr3	161572111	+	cg09832781	OpenSea		Hypermethylated
chr3	196693980	-	cg03928961	Island	5'UTR	Hypomethylated
chr3	193988507	-	cg23719650	S_Shore		Hypomethylated
chr3	72541697	-	cg19830679	OpenSea		Hypomethylated
chr3	32541698	-	cg21331107	N_Shelf	Body	Hypomethylated
chr3	193988737	+	cg11218872	S_Shore		Hypomethylated
chr3	193988639	+	cg16932827	S_Shore		Hypomethylated
chr4	7813791	+	cg02895699	OpenSea	Body;Body	Hypomethylated
chr4	6995243	-	cg04470688	OpenSea	Body;5'UTR;Body;Body	Hypomethylated
chr5	134879961	-	cg18193764	S_Shore		Hypermethylated
chr5	171711831	-	cg27012574	S_Shore	TSS1500	Hypomethylated
chr5	38550151	-	cg25440344	OpenSea	5'UTR;5'UTR	Hypomethylated
chr5	150163018	+	cg24926320	OpenSea	5'UTR	Hypomethylated
chr5	138474152	+	cg06416831	OpenSea	5'UTR;5'UTR	Hypomethylated
chr6	152595052	-	cg10222491	OpenSea	Body;Body	Hypomethylated
chr6	42768448	+	cg07333763	OpenSea		Hypomethylated
chr6	16737421	-	cg18666944	OpenSea	5'UTR;5'UTR	Hypomethylated
chr6	107635917	-	cg21449821	OpenSea	Body	Hypomethylated
chr6	22881076	+	cg18659362	OpenSea		Hypomethylated
chr6	105794094	-	cg24822602	OpenSea	Body	Hypomethylated
chr7	27142527	+	cg05921905	N_Shore	TSS200	Hypermethylated
chr7	101580127	-	cg06800829	OpenSea	Body;Body;Body;Body;Body;Body;Body	Hypomethylated
chr7	75609532	+	cg18552347	OpenSea	Body	Hypomethylated
chr7	6116978	+	cg11986820	N_Shelf		Hypomethylated
chr8	22861513	+	cg01469760	S_Shelf	5'UTR;Body;Body	Hypomethylated
chr8	68022262	+	cg14783123	OpenSea	Body;Body	Hypomethylated
chr9	133736469	-	cg02915920	N_Shore	Body;Body	Hypomethylated
chr9	133736626	-	cg21298032	N_Shore	Body;Body	Hypomethylated
chr10	34854975	+	cg09051246	OpenSea	Body;Body;Body;Body;Body;Body;Body;Body;Body;Body;Body	Hypomethylated
chr10	126773734	+	cg21026634	OpenSea	5'UTR;5'UTR;5'UTR;5'UTR	Hypomethylated
chr11	112214137	-	cg20798017	OpenSea	Body	Hypomethylated
chr11	65375067	+	cg04798016	Island	Body	Hypomethylated
chr11	65374665	+	cg21193729	N_Shore	Body	Hypomethylated
chr11	455955	-	cg21134090	N_Shelf	Body	Hypomethylated
chr11	65374663	+	cg19811337	N_Shore	Body	Hypomethylated
chr12	48578223	+	cg20954987	Island	1stExon	Hypomethylated
chr12	75954304	+	cg11488708	OpenSea		Hypomethylated
chr12	106812296	-	cg14360468	OpenSea	Body;Body	Hypomethylated
chr13	72451660	+	cg22418668	OpenSea		Hypomethylated
chr14	64761548	-	cg23494957	S_Shore	TSS1500;TSS1500;5'UTR	Hypermethylated
chr15	89920887	-	cg21751684	Island	TSS1500	Hypomethylated
chr15	83316962	+	cg17625381	Island	TSS1500;TSS200;Body	Hypomethylated
chr15	28437148	+	cg24660635	OpenSea	Body	Hypomethylated
chr15	59132442	-	cg19825899	OpenSea	Body;Body	Hypomethylated
chr16	2089897	-	cg16650073	S_Shore	3'UTR	Hypomethylated
chr16	69051625	+	cg22375758	OpenSea	Body	Hypomethylated
chr16	67224199	+	cg15306012	OpenSea	TSS200	Hypomethylated
chr16	87397796	+	cg16622958	OpenSea	Body;5'UTR	Hypomethylated
chr16	1814418	+	cg00422714	Island	Body;Body	Hypomethylated
chr16	50344198	-	cg06490627	OpenSea	Body	Hypomethylated
chr16	69873116	+	cg07260778	OpenSea	5'UTR;Body;Body;Body	Hypomethylated
chr16	53928264	+	cg03310510	OpenSea	Body	Hypomethylated
chr16	152249	+	cg11266078	OpenSea	Body;Body;Body;Body;Body	Hypomethylated
chr17	17717265	+	cg13245539	S_Shore	TSS200;Body;Body	Hypomethylated
chr17	63624619	+	cg10450692	OpenSea		Hypomethylated
chr17	16367232	+	cg10498052	OpenSea	Body;Body;Body;Body;Body;Body;Body;Body;Body;Body	Hypomethylated
chr17	26674140	-	cg13399593	OpenSea	3'UTR;3'UTR	Hypomethylated
chr17	17717252	+	cg09494646	S_Shore	TSS200;Body;Body	Hypomethylated
chr17	53801558	-	cg10976623	OpenSea	TSS1500;5'UTR	Hypomethylated
chr18	3499253	-	cg17298239	Island	Body;Body	Hypomethylated
chr18	72916311	-	cg21330207	Island	Body	Hypomethylated
chr19	5916276	-	cg05020610	S_Shore	3'UTR;3'UTR;3'UTR;3'UTR	Hypomethylated
chr19	5090962	-	cg21973527	N_Shelf	Body	Hypomethylated
chr19	45261004	-	cg26256192	Island	Body	Hypomethylated
chr19	45260353	-	cg19587318	Island	Body	Hypomethylated
chr20	40037799	+	cg00623698	OpenSea	Body	Hypomethylated
chr21	47604833	+	cg05672835	S_Shelf	TSS1500;TSS1500	Hypermethylated
chr22	18155319	+	cg27421918	OpenSea	5'UTR;5'UTR;5'UTR;Body;Body;Body;Body;Body;Body;Body;Body;Body	Hypomethylated
chr22	37984818	-	cg14569920	OpenSea		Hypomethylated
chr22	38709636	+	cg22494725	N_Shelf	Body;Body	Hypomethylated
